# Supplementary material for: Targeting Zika Virus with New Brain- and Placenta-Crossing Peptide–Porphyrin Conjugates
Source: Pharmaceutics. 2022 Mar 29;14(4):738. doi: 10.3390/pharmaceutics14040738 (PMC9032516; doi:10.3390/pharmaceutics14040738)
Supplement: Supplementary file 1 [file pharmaceutics-14-00738-s001.zip]

Archive with 1 entries (1 files):
- pharmaceutics-1565900-Supplementary.pdf
